# Supplementary material for: Genetic background determines synaptic phenotypes in Arid1b-mutant mice
Source: Front Psychiatry. 2024 Mar 7;14:1341348. doi: 10.3389/fpsyt.2023.1341348 (PMC10954804; doi:10.3389/fpsyt.2023.1341348)
Supplement: Supplementary file 1 [file Table_1.XLSX]

## Sheet: Sheet1
Supplementary Table 1. Statistical details
Figure		Assay Performed	Parameter (Unit)	Comparison			N	Descriptive Statistics	Statistical Analysis				Normality test
				Sex	Age	groups		Average ± SEM	Statistical Test	Significance			D'Agostino & Pearson normality test	Shapiro-Wilk normality test
2	A	mPFC Layer V, mIPSC	Frequency (Hz)	male	P90	WT, HT	13(3), 13(3)	WT = 7.474 ± 0.5435	Students' t-test	P = 0.0021, **	t=3.454, df=24	Two-tailed	P = 0.2827, ns	P = 0.1206, ns
								HT = 5.174 ± 0.3843					P = 0.2909, ns	P = 0.3553, ns
			Amplitude (pA)	male		WT, HT	13(3), 13(3)	WT = 29.49 ± 2.071	Students' t-test	P = 0.6716, ns	t=0.4292, df=24	Two-tailed	P = 0.9344, ns	P = 0.8910, ns
								HT = 27.95 ± 2.915					P = 0.2289, ns	P = 0.1521, ns
	B	mPFC Layer II/III, mEPSC	Frequency (Hz)	male	P19~21	WT, HT	15(3), 12(3)	WT = 4.029 ± 0.6574	Students' t-test	P = 0.0144, *	t=2.631, df=25	Two-tailed	P = 0.0746, ns	P = 0.0798, ns
								HT = 2.011 ± 0.2354					P = 0.3808, ns	P = 0.1084, ns
			Amplitude (pA)	male		WT, HT	15(3), 12(3)	WT = 9.274 ± 0.3338	Students' t-test	P = 0.9641, ns	t=0.04548, df=25	Two-tailed	P = 0.4550, ns	P = 0.5872, ns
								HT = 9.3 ± 0.4853					P = 0.3150, ns	P = 0.4046, ns
